# Supplementary material for: Anti-Viral Photodynamic Inactivation of T4-like Bacteriophage as a Mammalian Virus Model in Blood
Source: Int J Mol Sci. 2022 Sep 30;23(19):11548. doi: 10.3390/ijms231911548 (PMC9570132; doi:10.3390/ijms231911548)
Supplement: Supplementary file 1 [file ijms-23-11548-s001.zip]

Archive with 1 entries (1 files):
- ijms-1935563-supplementary.pdf
